# Supplementary material for: Trdn-as directs m6A-dependent transcriptional termination for accurate triadin isoform switching, preventing aberrant dyads and cardiomyopathy
Source: Nat Commun. 2026 Jul 25;17:7269. doi: 10.1038/s41467-026-75985-8 (PMC13401598; doi:10.1038/s41467-026-75985-8)
Supplement: Supplementary file 5 — Source Data 1 [file 41467_2026_75985_MOESM5_ESM.xlsx]

## Sheet: Fig. 1a-c
Data extracted from GEO: GSE116250
	Figure 1a						Figure 1b		Figure 1c
	RYR2	CASQ2	CACNA1C	JPH2	ATP2A2		Trdn		Trdn-as
NF	677.805	2475.54	55.268	83.0386	1473.86		341.37		390.993
NF	1009.08	2372.88	79.3708	59.5339	1147.36		409.797		518.771
NF	784.922	2418.26	63.8288	69.026	1592.91		519.017		473.767
NF	648.586	1948.69	46.1109	54.2951	837.394		541.965		610.371
NF	849.018	2892.65	58.6615	102.551	1609.7		288.659		648.535
NF	829.271	2650.53	50.2185	86.7621	1691.99		361.305		474.62
NF	775.619	2841.11	44.4414	68.4735	1368.93		588.94		562.282
NF	333.758	2121.35	41.6383	84.9302	1360.28		297.224		128.522
NF	921.499	2537.67	57.1543	95.0899	1864.97		410.887		436.094
NF	974.122	2526.86	67.8775	97.7839	1567.87		480.294		487.592
NF	1209.96	2191.6	64.721	105.807	1976.1		402.961		423.03
NF	592.45	2059.06	48.1243	135.167	1612.94		377.909		403.216
NF	633.613	2640.62	49.563	101.918	1513.97		421.248		313.981
NF	626.771	2183.64	68.2461	92.1641	2198.56		387.738		619.701
DCM	1004.78	1713.74	56.4223	93.6318	1100.05		337.702		333.742
DCM	566.715	1777.17	55.4754	80.7104	1189.54		290.985		290.127
DCM	992.933	1880.8	48.4731	111.216	821.68		345.676		203.936
DCM	1135.87	1709.71	54.9226	112.521	1491.79		281.253		301.132
DCM	426.228	889.325	32.8651	103.666	1131.62		279.508		277.816
DCM	652.758	2116.08	58.7057	110.056	1386.4		291.296		301.444
DCM	737.624	3215.72	49.3943	61.564	1036.85		295.141		451.522
DCM	608.512	3237.29	49.7819	76.9363	1346.19		441.852		636.055
DCM	360.73	1421.93	49.3157	50.1531	754.832		291.946		163.774
DCM	916.421	1534.33	59.1027	105.355	1343.64		338.316		314.863
DCM	730.884	1592.01	57.6294	97.298	823.69		239.183		307.336
DCM	792.232	1803.08	53.9513	110.921	1275.28		359.409		217.571
DCM	542.769	1867.81	57.5736	119.841	778.534		312.844		248.361
DCM	663.675	2675.52	69.5083	98.1435	1371.65		390.138		364.094
DCM	744.416	2497.64	54.5034	115.511	1301.02		323.031		416.688
DCM	789.414	2159.5	52.4305	110.201	820.919		331.18		423.485
DCM	654.901	2181.48	46.5047	84.0778	1120.28		311.826		262.699
DCM	691.512	1638.24	34.4205	83.6472	1433.19		294.945		316.01
DCM	752.575	1955.16	51.5095	141.679	2014.06		375.753		343.006
DCM	653.585	1600.19	53.4284	110.809	1282.41		368.221		412.765
DCM	705.546	1855.52	58.8447	116.658	977.045		355.871		339.497
DCM	672.893	1637.99	45.3118	117.167	926.019		302.359		239.795
DCM	672.09	1355.75	68.4976	143.612	1699.01		313.118		482.644
DCM	778.374	2279.63	43.2609	104.032	842.828		395.961		501.274
DCM	422.33	1750.79	46.0951	67.5926	729.63		294.082		275.253
DCM	590.223	1819.79	49.8029	65.4366	1178.99		303.944		485.822
DCM	962.202	1524.92	50.3046	69.3243	1005.61		370.205		593.342
DCM	905.664	2188.11	68.1511	120.726	1035.89		276.958		207.825
DCM	578.453	1921.13	44.5089	73.8194	1463		223.069		212.075
DCM	776.88	1896.26	49.0918	85.2757	1283.88		261.048		281.199
DCM	614.644	2583.17	57.7176	68.2605	817.294		398.83		384.923
DCM	576.732	2806.23	51.7559	76.0963	983.629		431.488		769.257
DCM	1088.32	3015.49	50.1824	78.2768	974.529		383.938		548.871
DCM	677.462	2446.58	48.8919	80.4358	685.76		372.115		509.427
DCM	753.04	2294.16	69.5273	113.612	1229.03		387.871		359.39
DCM	523.51	2042.59	53.5089	111.23	1199.37		346.653		456.407
DCM	862.841	2346.58	86.7163	106.177	1026.15		390.265		475.072
ICM	832.202	2217.22	62.2796	146.642	1161.3		345.533		308.778
ICM	600.324	1840.54	49.1308	108.214	1067.62		290.398		197.12
ICM	500.826	1764.46	60.8011	78.5152	1057.96		265.577		290.181
ICM	874.357	1672.43	68.9629	141.102	1895.82		269.992		154.429
ICM	693.899	2153.32	47.7285	162.419	986.006		329.223		420.297
ICM	513.95	1775.12	53.1247	108.976	1023.98		332.089		341.145
ICM	623.891	1865.04	39.3361	99.4255	1342.34		334.571		299.313
ICM	393.11	1300.14	43.0048	97.5308	1199.8		297.146		321.815
ICM	491.608	1675.39	44.3063	86.4544	910.24		254.916		206.207
ICM	632.912	1923.04	52.0619	92.5104	1378.38		354.483		420.478
ICM	752.232	1841.01	62.6994	92.6177	1328.76		315.017		420.208
ICM	372.643	2053.27	91.2203	178.804	1139.94		94.9457*		146.997
ICM	616.941	2241.53	58.0053	68.3259	1271.87		282.5		302.006
* outlier identified by ROUT method (Prism)

## Sheet: Fig. 1d
Fig. 1d: skeletal muscle TRDN (Abcam#ab247008)					patient code	DCM/NT/SVT	Arrhythmia/VT
					NT	0.0738765		Samples Fig. 1D
					NT	0.0113358
					SVT	0.035146
					SVT	0.689972
					SVT	0.0981417
					SVT	0.009074
					VT		0.0235832
					VT		1.54008
					VT		1.43634
					2		1.69	Samples Supplementary Fig. S1
					3		0.73
					6		0.58
					11	0.21
Fig. 1d: cardiac TRDN (LSBio#LS-C749822-20)					12	0.68
					15	0.22
					7		1.47
					8		0
					9		1.53
					16	0
					17	0.38
					18	0.63
					1		1.08
					4		0.72
					5		1.2
					10	0.52
					13	0.65
Fig. 1d: TNNI3 (Abcam#ab56357)					14	0.48

## Sheet: Fig. 1g
Fig. 1g: RT-qPCR TRDN-AS/GAPDH normalized to Ctrl.
Ctrl.	KO
1.09612	0.001477
0.807093	0.003425
1.09679	0.002806
Fig. 1g: RT-qPCR TRISK95/TRISK32 normalized to Ctrl.
Ctrl.	KO
0.950398	5.972
1.14026	3.70158
0.909345	3.01658

## Sheet: Fig. 1h
						approx. size of marker
						170
						130
						95
						72
						55
						43
						34
						26
						17
						10
Fig. 1h: TRISK95 (Abcam#ab247008)
												TRISK95 / GAPDH (normalized to ctrl)				ratio TRISK95/TRISK32 (normalized to ctrl)
												ctrl	KO			ctrl	KO
												3	12.3189			3	53.031
												4.35e-11	14.7535			0	56.153
												3.01e-11	45.0172			0	219.195
													38.9388				138.097
													48.4776				176.14
													26.1842				58.012
Fig. 1h: GAPDH
Fig. 1h: TRISK32 (LSBio#LS-C749822-20)
												TRISK32 / GAPDH (normalized to ctrl)
												ctrl	KO
												1.63622	0.380084
												0.618059	0.429893
												0.745722	0.336039
													0.461359
													0.450323
													0.738526
Figure 1h: GAPDH

## Sheet: Fig. 1j
t to peak 50%			t to bl 50%
ctrl	KO		ctrl	KO
0.015	0.014		0.251	0.285
0.015	0.018		0.277	0.301
0.015	0.016		0.263	0.274
0.017	0.012		0.288	0.207
0.022	0.014		0.292	0.229
0.017	0.008		0.338	0.231
0.02	0.016		0.315	0.239
0.015	0.012		0.344	0.224
0.018	0.012		0.246	0.251
0.018	0.017		0.256	0.232
	0.013			0.289
	0.011			0.278
	0.009			0.265
	0.012			0.2
	0.01			0.215
	0.014			0.258
	0.014			0.283
	0.017			0.232

## Sheet: Fig. 2b,c,e
µarray based analysis of tissue distribution of genes (GSE15998); signals obtained from isolated cardiomyocytes and non-cardiomycytes in the heart (E-MTAB-15342)
	Trdn-as	Trdn	Ryr2	Casq2	Jph2	Pln	Cacna1c	Atp2a2
cardiomyocytes	9.71934	8.02875	11.7075	11.5547	8.98709	13.1449	10.0144	13.0386
non-cardiomyocytes	4.05659	3.54677	4.48681	4.63923	7.52625	4.51264	6.817	10.4753
heart	10.0414	8.57333	11.6874	11.4802	10.2256	13.5859	9.83791	13.2618
skeletal muscle	4.58334	9.89673	4.36825	7.64868	10.6403	5.53268	5.93894	9.96406
brown adipose tissue	4.98572	7.30609	6.02515	7.51075	8.62468	9.48349	6.18945	11.4946
white adipose tissue	4.14325	2.70115	5.37645	4.82579	5.55161	4.73304	6.27782	10.5044
pancreas	4.00781	2.79001	6.65132	3.81337	5.34288	4.48693	6.34542	10.4069
bladder	4.16463	4.66703	5.82313	8.74223	9.44822	6.36723	8.57471	11.4037
lung	4.57028	3.38265	6.23979	5.38734	6.32706	7.90644	7.40705	10.7967
liver	4.486	2.70889	4.31907	3.66229	5.47702	4.97903	5.50983	10.3622
kidney	4.10216	2.71896	5.2737	3.76013	4.91922	5.62612	5.59482	11.1726
spleen	4.42163	4.42525	4.59362	4.15484	5.77047	4.43564	5.12661	9.31154
cerebral cortex	4.33093	2.6696	9.47867	4.22645	5.06141	4.77721	8.21523	11.7444
spinal cord	4.22921	3.33935	8.57592	4.30255	5.39142	4.73367	7.31452	11.2403
mESC	3.63908	2.72611	5.08871	4.24611	6.14302	5.00718	5.47935	10.7473
Expression of Trdn-as and Trdn during cardiac development based on Encode ENCSR247RPX (TPM)
developmental stage	Trdn-as	Trdn-as	Trdn	Trdn
10.5	0.99	1.4	42.56	66.36
11.5	1.85	0.41	81.95	84.72
12.5	3.7	2.81	88.66	93.8
13.5	10.9	8.63	91.85	90.96
14.5	14.49	14.59	124.5	118.4
15.5	29.34	24.4	112.07	83.55
16.5	34.6	36.73	99.7	101.46
P0	121.02	107.28	144.92	142.56
RT-qPCR analysis of nuclear and cytoplasmic RNAs in adult mouse hearts (2-ct values)
Trdn-as nuclear	Trdn-as cytoplasm	GAPDH nuclear	GAPDH cytoplasm
3.69e-07	1.1e-08	6.93e-08	6.18e-08
5.54e-07	5.96e-12	5.77e-08	3.43e-08
1.94e-07	9.95e-10	1.11e-07	5.34e-08
4.3e-07	2.19e-08	2.05e-07	1.54e-07
2.75e-07	8.9e-09	1.22e-07	7.2e-08

## Sheet: Fig. 2g
RT-qPCR Trdn-as/Neat1 normalized to WT heart samples
WT heart	KO heart	WT TA muscle	KO TA muscle
1.00564	7.14814e-05	0.0180744	2.10713e-05
0.518025	1.2189e-05	0.00810181	3.14523e-05
0.724513	7.61556e-05	0.00975982	7.88279e-05
1.37841	3.53245e-05	0.0183184	4.20731e-05
1.40216	6.63823e-05	0.0214713	6.27598e-05
0.971249	8.8521e-05	0.0204408	0.000103831

## Sheet: Fig. 2h
RT-qPCR of TRDN isoforms / Neat1
cardiac TRDN			skeletal Triadin
WT heart	KO heart		WT heart	KO heart
8.17714	0.944319		0.230925	10.2558
4.23289	0.251767		0.142305	2.10298
4.95996	0.452956		0.146505	4.53078
12.6063	0.469524		0.392103	5.43978
11.2876	0.956489		0.338909	9.43587
7.80076	1.02637		0.223165	10.3749

## Sheet: Fig 2i
Top: TRISK95, Abcam#ab247008
Bottom: TRISK32, Vassilopoulos, S. et al.

## Sheet: Fig. 3b-c
t to peak 50% (s)			t to baseline 50% (s)			dep vt (s)
individal cells of 3 animals/group			individual cells of 3 animals/group			3 animals each/group
WT	KO		WT	KO		WT	KO
0.018	0.005		0.299	0.075		0.029	0.017
0.013	0.007		0.213	0.089		0.026	0.017
0.015	0.006		0.23	0.084		0.024	0.016
0.013	0.01		0.197	0.117
0.014	0.013		0.211	0.119
0.009	0.005		0.138	0.081
0.008	0.005		0.187	0.078
0.008	0.004		0.13	0.069
0.007	0.004		0.167	0.074
0.008	0.004		0.177	0.074
0.009	0.005		0.187	0.076
0.009	0.004		0.197	0.092
0.01	0.003		0.203	0.071
0.014	0.005		0.218	0.079
0.011	0.009		0.185	0.104
0.012	0.006		0.215	0.123
0.013	0.008		0.205	0.123
0.015	0.01		0.183	0.123
0.014	0.007		0.218	0.077
0.012	0.005		0.228	0.074
0.009	0.01		0.144	0.159
0.011	0.005		0.162	0.075
0.007	0.007		0.163	0.075
0.006	0.011		0.157	0.172
0.008	0.011		0.152	0.138
0.009	0.009		0.169	0.128
0.012	0.012		0.171	0.147
0.014			0.188
0.008			0.159
0.009			0.152
0.013			0.158
0.011			0.177
0.011			0.135

[truncated: 8 more sheets: Fig. 3f-k, Fig. 4a, Fig. 4c,e, Fig. 5, Fig. 6, Fig. 7b-e, Fig. 7h,j,k, Fig. 7i, l]
